# Supplementary material for: Evaluation of UVC Excimer Lamp (222 nm) Efficacy for Coronavirus Inactivation in an Animal Model
Source: Viruses. 2022 Sep 14;14(9):2038. doi: 10.3390/v14092038 (PMC9503014; doi:10.3390/v14092038)
Supplement: Supplementary file 1 [file viruses-14-02038-s001.zip]

Archive with 1 entries (1 files):
- viruses-1878395-supplementary.pdf
